# Supplementary material for: The oral maternal microbiome plays a role in the development of cleft lip and palate condition in children
Source: PeerJ. 2026 Apr 27;14:e21128. doi: 10.7717/peerj.21128 (PMC13131353; doi:10.7717/peerj.21128)
Supplement: Supplemental Information 9 [file peerj-14-21128-s009.zip]

Archive with 2 entries (2 files):
- peerj-117017-supplementary_tables_S1_to_S9_and_S11.docx
- peerj-117017-supplementary_table_S10_and_S12.xlsx
