# Supplementary material for: The oral maternal microbiome plays a role in the development of cleft lip and palate condition in children
Source: PeerJ. 2026 Apr 27;14:e21128. doi: 10.7717/peerj.21128 (PMC13131353; doi:10.7717/peerj.21128)
Supplement: Supplemental Information 9 [file peerj-14-21128-s009.zip › peerj-117017-supplementary_table_S10_and_S12.xlsx]

## Sheet: Table S10
Table S10: Differential abundance of predicted MetaCyc pathways for mothers. PICRUSt2 was used for functional prediction. ALDEx2 was used to compare the functions between a group of mothers who had a child with cleft lip and palate and a group of mothers who had a child with normal lip and palate.
Pathway	Description_top_level	Description_sec_level	Description	Median CLR	Median CLR Control	Median CLR CleftLP	DiffBtw	DiffLargMed	Effect	Overlap	We EP	We eBH	Wi EP	Wi eBH
PWY-7238	Biosynthesis	Carbohydrate Biosynthesis	sucrose biosynthesis II	6.51692	6.27368	6.80205	0.500552	0.733699	0.63333	0.240698	0.000261417	0.0224419	0.000113473	0.0125428
PWY0-1586	Biosynthesis	Cell Structure Biosynthesis	peptidoglycan maturation (meso-diaminopimelate containing)	8.32423	8.05702	8.58212	0.480158	0.752243	0.594303	0.253217	0.000619729	0.0234556	0.00038634	0.0125625
PWY0-301	Degradation/Utilization/Assimilation	Carboxylate Degradation	L-ascorbate degradation I (bacterial, anaerobic)	3.19148	2.86164	3.52921	0.673424	0.985997	0.591068	0.232889	0.000173466	0.0224053	7.62171e-05	0.0125218
GLYCOGENSYNTH-PWY	Glycan Pathways	Glycan Biosynthesis	glycogen biosynthesis I (from ADP-D-Glucose)	6.39376	6.15808	6.64536	0.441044	0.708094	0.584133	0.257353	0.00143982	0.0240181	0.000570349	0.0127584
PWY-241	Generation of Precursor Metabolite and Energy	Photosynthesis	C4 photosynthetic carbon assimilation cycle, NADP-ME type	5.53002	5.25785	5.78347	0.484936	0.785584	0.577033	0.258153	0.000645911	0.0234556	0.000261639	0.0125488
PWY-5028	Degradation/Utilization/Assimilation	Amino Acid Degradation	L-histidine degradation II	-7.23512	-5.28162	-9.51606	-3.6812	5.79515	-0.576219	0.256316	0.00362748	0.0856344	0.000578956	0.0242877
PWY-5030	Degradation/Utilization/Assimilation	Amino Acid Degradation	L-histidine degradation III	4.99196	4.73395	5.34522	0.608156	0.971564	0.572708	0.258153	0.000673855	0.0234556	0.000488758	0.0126162
KDO-NAGLIPASYN-PWY	Biosynthesis	Cell Structure Biosynthesis	superpathway of (Kdo)2-lipid A biosynthesis	5.55007	5.35939	5.86545	0.56614	0.903933	0.570193	0.254136	0.000238904	0.0224053	0.000318418	0.0125488
PWY-6317	Degradation/Utilization/Assimilation	Carbohydrate Degradation	galactose degradation I (Leloir pathway)	6.47147	6.23862	6.78093	0.461184	0.773567	0.569051	0.251838	0.00108543	0.0236755	0.000492807	0.0126111
PWY0-1415	Biosynthesis	Cofactor, Prosthetic Group, Electron Carrier, and Vitamin Biosynthesis	superpathway of heme biosynthesis from uroporphyrinogen-III	4.34102	4.14055	4.66229	0.717745	1.15279	0.567541	0.252641	0.000304681	0.0225504	0.000446718	0.0125792
GLCMANNANAUT-PWY	Degradation/Utilization/Assimilation	Amine and Polyamine Degradation	superpathway of N-acetylglucosamine, N-acetylmannosamine and N-acetylneuraminate degradation	5.74548	5.55326	5.97005	0.522515	0.840632	0.567373	0.262868	0.00141882	0.0241157	0.000624335	0.0127924
HEMESYN2-PWY	Biosynthesis	Cofactor, Prosthetic Group, Electron Carrier, and Vitamin Biosynthesis	heme biosynthesis II (anaerobic)	4.69595	4.37934	4.92584	0.658371	1.08867	0.565344	0.262747	0.000419341	0.0231009	0.000503834	0.0126522
SER-GLYSYN-PWY	Biosynthesis	Amino Acid Biosynthesis	superpathway of L-serine and glycine biosynthesis I	6.42293	6.20817	6.64722	0.457076	0.754696	0.5653	0.262408	0.00100795	0.0235118	0.000433927	0.012571
PWY0-1296	Degradation/Utilization/Assimilation	Nucleoside and Nucleotide Degradation	purine ribonucleosides degradation	4.73514	4.51091	5.15473	0.628626	0.97434	0.562415	0.269637	0.00198141	0.0253533	0.000528515	0.0126263
PWY-6609	Biosynthesis	Nucleoside and Nucleotide Biosynthesis	adenine and adenosine salvage III	6.76211	6.55412	7.02186	0.448339	0.704344	0.562386	0.259191	0.00132987	0.0239988	0.000381689	0.0125537
PWY0-862	Biosynthesis	Fatty Acid and Lipid Biosynthesis	(5Z)-dodec-5-enoate biosynthesis	6.20067	5.9958	6.39454	0.508355	0.819196	0.560184	0.275735	0.00132504	0.0240238	0.000669398	0.0128742
HISDEG-PWY	Degradation/Utilization/Assimilation	Amino Acid Degradation	L-histidine degradation I	4.83812	4.56355	5.16606	0.608602	1.01129	0.557912	0.269178	0.000821684	0.0234556	0.000680997	0.0129049
PWY-6527	Degradation/Utilization/Assimilation	Carbohydrate Degradation	stachyose degradation	5.53442	5.31426	5.87745	0.517794	0.819603	0.556458	0.248621	0.000958548	0.0234751	0.000262243	0.0125461
ASPASN-PWY	Biosynthesis	Amino Acid Biosynthesis	superpathway of L-aspartate and L-asparagine biosynthesis	5.91537	5.66303	6.21405	0.486278	0.821542	0.554189	0.267004	0.000886152	0.0234556	0.000685426	0.0128608
PWY-7222	Biosynthesis	Nucleoside and Nucleotide Biosynthesis	guanosine deoxyribonucleotides de novo biosynthesis II	6.8921	6.68722	7.17462	0.442028	0.72999	0.55241	0.261949	0.00149238	0.0240638	0.000697643	0.0128486
1CMET2-PWY	Biosynthesis	Cofactor, Prosthetic Group, Electron Carrier, and Vitamin Biosynthesis	N10-formyl-tetrahydrofolate biosynthesis	6.26682	6.00112	6.55203	0.443449	0.782943	0.551831	0.268259	0.000927908	0.0234563	0.000550113	0.01265
PWY-5837	Biosynthesis	Cofactor, Prosthetic Group, Electron Carrier, and Vitamin Biosynthesis	1,4-dihydroxy-2-naphthoate biosynthesis I	5.22538	4.97329	5.61017	0.526568	0.947225	0.551635	0.277446	0.000780791	0.0234556	0.000936961	0.0136655
PWY-5695	Degradation/Utilization/Assimilation	Nucleoside and Nucleotide Degradation	urate biosynthesis/inosine 5'-phosphate degradation	6.81151	6.59795	7.07576	0.434897	0.729134	0.548462	0.2678	0.00134543	0.0240115	0.00059819	0.0126996
NAD-BIOSYNTHESIS-II	Biosynthesis	Cofactor, Prosthetic Group, Electron Carrier, and Vitamin Biosynthesis	NAD salvage pathway II	4.53334	4.38627	4.92778	0.666698	1.1016	0.543462	0.261369	0.000198232	0.0224053	0.000355392	0.0125666
PWY-5860	Biosynthesis	Cofactor, Prosthetic Group, Electron Carrier, and Vitamin Biosynthesis	superpathway of demethylmenaquinol-6 biosynthesis I	5.36336	5.18517	5.69128	0.49204	0.886607	0.535996	0.272853	0.000918859	0.0234573	0.000691851	0.0128327
PWY-6182	Degradation/Utilization/Assimilation	Aromatic Compound Degradation	superpathway of salicylate degradation	-5.57049	-4.65002	-8.64266	-3.17892	5.562	-0.531637	0.264706	0.00715146	0.140655	0.00144558	0.0424965
PWY-6700	Macromolecule Modification	Nucleic Acid Processing	queuosine biosynthesis	6.67136	6.43072	6.87938	0.410912	0.720918	0.528826	0.269301	0.00210168	0.0258208	0.00088642	0.0135747
PWY-7220	Biosynthesis	Nucleoside and Nucleotide Biosynthesis	adenosine deoxyribonucleotides de novo biosynthesis II	6.89222	6.68686	7.17489	0.440717	0.738313	0.528792	0.270221	0.00149342	0.0240622	0.00069861	0.0129089
PWY-7282	Biosynthesis	Cofactor, Prosthetic Group, Electron Carrier, and Vitamin Biosynthesis	4-amino-2-methyl-5-phosphomethylpyrimidine biosynthesis (yeast)	6.02637	5.79087	6.20821	0.438044	0.798889	0.528739	0.274231	0.00174766	0.0247334	0.00156497	0.0144084
PWY-5659	Biosynthesis	Carbohydrate Biosynthesis	GDP-mannose biosynthesis	6.39299	6.14162	6.59749	0.430927	0.762556	0.527807	0.284467	0.00257885	0.0264138	0.00148172	0.0143961
PWY-5347	Biosynthesis	Amino Acid Biosynthesis	superpathway of L-methionine biosynthesis (transsulfuration)	6.21917	5.96697	6.47277	0.45549	0.813686	0.524163	0.286765	0.00318366	0.0264719	0.00177531	0.0144374
PWY-5861	Biosynthesis	Cofactor, Prosthetic Group, Electron Carrier, and Vitamin Biosynthesis	superpathway of demethylmenaquinol-8 biosynthesis	5.5532	5.36156	5.90584	0.491239	0.849598	0.523635	0.267463	0.000887582	0.0234667	0.000835579	0.0133172
PWY-5862	Biosynthesis	Cofactor, Prosthetic Group, Electron Carrier, and Vitamin Biosynthesis	superpathway of demethylmenaquinol-9 biosynthesis	5.36474	5.18627	5.69041	0.517488	0.900033	0.518843	0.266881	0.000978694	0.0234828	0.000695909	0.0128984
PWY-6123	Biosynthesis	Nucleoside and Nucleotide Biosynthesis	inosine-5'-phosphate biosynthesis I	6.74844	6.46736	6.95953	0.42851	0.765244	0.517233	0.284796	0.00313167	0.02646	0.00167674	0.014446
NAGLIPASYN-PWY	Biosynthesis	Cell Structure Biosynthesis	lipid IVA biosynthesis	6.14662	5.98061	6.35175	0.416202	0.796503	0.515135	0.283418	0.00200324	0.0254479	0.00151481	0.014301
PWY-7115	Generation of Precursor Metabolite and Energy	Photosynthesis	C4 photosynthetic carbon assimilation cycle, NAD-ME type	6.0815	5.78887	6.33501	0.423685	0.81104	0.510684	0.285255	0.00271891	0.026437	0.00149154	0.014411
THISYNARA-PWY	Biosynthesis	Cofactor, Prosthetic Group, Electron Carrier, and Vitamin Biosynthesis	superpathway of thiamin diphosphate biosynthesis III (eukaryotes)	6.23707	5.96325	6.43516	0.422989	0.743307	0.510542	0.270096	0.00247025	0.0263539	0.00078778	0.0132752
PWY-6467	Biosynthesis	Cell Structure Biosynthesis	Kdo transfer to lipid IVA III (Chlamydia)	6.04196	5.8714	6.26188	0.438426	0.79176	0.508811	0.285714	0.00175793	0.0248527	0.00146477	0.0142588
PWY-1269	Biosynthesis	Carbohydrate Biosynthesis	CMP-3-deoxy-D-manno-octulosonate biosynthesis I	6.05902	5.87986	6.27675	0.433668	0.798439	0.507	0.28171	0.00189042	0.0252004	0.00146714	0.0142434
PWY-7117	Generation of Precursor Metabolite and Energy	Photosynthesis	C4 photosynthetic carbon assimilation cycle, PEPCK type	6.16546	5.93375	6.34134	0.44594	0.869176	0.506634	0.282169	0.00293519	0.0264433	0.00197034	0.0145271
HOMOSER-METSYN-PWY	Biosynthesis	Amino Acid Biosynthesis	L-methionine biosynthesis I	5.8322	5.56813	6.06351	0.448537	0.820829	0.503624	0.282499	0.00303478	0.0264439	0.00165751	0.0144052
MET-SAM-PWY	Superpathways	superpathway of S-adenosyl-L-methionine biosynthesis	superpathway of S-adenosyl-L-methionine biosynthesis	6.14718	5.89254	6.42275	0.439386	0.806743	0.502986	0.280202	0.00236203	0.0263149	0.00119804	0.0141526
PWY-6126	Biosynthesis	Nucleoside and Nucleotide Biosynthesis	superpathway of adenosine nucleotides de novo biosynthesis II	6.43917	6.1965	6.63107	0.413738	0.768602	0.502412	0.297198	0.0039584	0.026877	0.00252601	0.0147634
P441-PWY	Degradation/Utilization/Assimilation	Carboxylate Degradation	superpathway of N-acetylneuraminate degradation	5.67304	5.48487	5.83515	0.456154	0.814137	0.501428	0.27469	0.00163151	0.024392	0.000876337	0.0132555
HSERMETANA-PWY	Biosynthesis	Amino Acid Biosynthesis	L-methionine biosynthesis III	6.0575	5.84095	6.32747	0.461498	0.865973	0.501428	0.282958	0.00227496	0.0261885	0.00194435	0.0144767
PWY-7229	Biosynthesis	Nucleoside and Nucleotide Biosynthesis	superpathway of adenosine nucleotides de novo biosynthesis I	6.57881	6.33976	6.79581	0.412879	0.757216	0.50057	0.289389	0.00346285	0.0266481	0.00200307	0.0145181
GLYCOCAT-PWY	Degradation/Utilization/Assimilation	Polymeric Compound Degradation	glycogen degradation I (bacterial)	5.49042	5.30654	5.67869	0.504647	0.985614	0.499461	0.296415	0.00150819	0.0242578	0.0025722	0.0150265
FOLSYN-PWY	Biosynthesis	Cofactor, Prosthetic Group, Electron Carrier, and Vitamin Biosynthesis	superpathway of tetrahydrofolate biosynthesis and salvage	6.69064	6.46415	6.91892	0.400331	0.74304	0.499109	0.280331	0.00397806	0.0268828	0.00183678	0.0144734
PWY-7480	Degradation/Utilization/Assimilation	Aromatic Compound Degradation	2,3-dihydroxybenzoate degradation	-5.32603	-4.22502	-7.25128	-2.71007	4.97987	-0.496992	0.259191	0.00499238	0.100401	0.00055106	0.0246522
DENOVOPURINE2-PWY	Biosynthesis	Nucleoside and Nucleotide Biosynthesis	superpathway of purine nucleotides de novo biosynthesis II	6.50146	6.25121	6.71383	0.41577	0.785458	0.496814	0.295037	0.00382432	0.0268494	0.00262774	0.014883
PWY-5850	Biosynthesis	Cofactor, Prosthetic Group, Electron Carrier, and Vitamin Biosynthesis	superpathway of menaquinol-6 biosynthesis I	5.45664	5.29473	5.72892	0.423068	0.835342	0.496197	0.289389	0.00292339	0.0264416	0.00241583	0.0146314
PWY-6124	Biosynthesis	Nucleoside and Nucleotide Biosynthesis	inosine-5'-phosphate biosynthesis II	6.77929	6.49294	6.99128	0.416728	0.763734	0.494592	0.273897	0.00309553	0.0264522	0.00159444	0.0144454
POLYISOPRENSYN-PWY	Biosynthesis	Cofactor, Prosthetic Group, Electron Carrier, and Vitamin Biosynthesis	polyisoprenoid biosynthesis (E. coli)	6.60726	6.38277	6.81792	0.392346	0.746876	0.494574	0.284467	0.00293978	0.0264416	0.0016173	0.0143879
PWY-7356	Biosynthesis	Cofactor, Prosthetic Group, Electron Carrier, and Vitamin Biosynthesis	thiamin salvage IV (yeast)	5.80749	5.55561	6.00382	0.444369	0.839366	0.493997	0.292145	0.00561001	0.0274905	0.00192945	0.0144903
PWY-5415	Degradation/Utilization/Assimilation	Aromatic Compound Degradation	catechol degradation I (meta-cleavage pathway)	-3.32614	-2.58855	-4.40458	-1.84332	3.22966	-0.493488	0.226563	0.000464823	0.0364717	5.18261e-05	0.0096555
ARO-PWY	Biosynthesis	Aromatic Compound Biosynthesis	chorismate biosynthesis I	6.69693	6.4305	6.91897	0.39856	0.768401	0.493002	0.287684	0.00478194	0.0272043	0.00227957	0.01454
GLUCONEO-PWY	Biosynthesis	Carbohydrate Biosynthesis	gluconeogenesis I	6.47263	6.21476	6.65429	0.408841	0.779844	0.491521	0.285386	0.00355393	0.0266518	0.00223361	0.0146085
PWY0-1061	Biosynthesis	Amino Acid Biosynthesis	superpathway of L-alanine biosynthesis	6.55107	6.32706	6.76784	0.416917	0.844166	0.491198	0.293199	0.00577347	0.0275095	0.00392929	0.0173269
PWY-6163	Biosynthesis	Aromatic Compound Biosynthesis	chorismate biosynthesis from 3-dehydroquinate	6.715	6.45097	6.94668	0.402815	0.763872	0.488967	0.289063	0.00480891	0.0272175	0.00219947	0.0145389
TRNA-CHARGING-PWY	Biosynthesis	Aminoacyl-tRNA Charging	tRNA charging	6.68661	6.45889	6.91683	0.38825	0.724292	0.488867	0.287552	0.00412605	0.026921	0.0020401	0.0145014
PWY-7663	Biosynthesis	Fatty Acid and Lipid Biosynthesis	gondoate biosynthesis (anaerobic)	6.79366	6.57706	6.98062	0.360174	0.70295	0.488103	0.283548	0.00507555	0.0272656	0.00199815	0.0144692
PWY-6630	Biosynthesis	Amino Acid Biosynthesis	superpathway of L-tyrosine biosynthesis	6.55666	6.32756	6.78531	0.40109	0.793475	0.487828	0.300551	0.00698415	0.0296547	0.00363576	0.0165141
PWY-7357	Biosynthesis	Cofactor, Prosthetic Group, Electron Carrier, and Vitamin Biosynthesis	thiamin formation from pyrithiamine and oxythiamine (yeast)	6.8309	6.62284	7.01502	0.403401	0.784201	0.487481	0.292145	0.00430321	0.0269793	0.00298823	0.0155385
PWY-6612	Biosynthesis	Cofactor, Prosthetic Group, Electron Carrier, and Vitamin Biosynthesis	superpathway of tetrahydrofolate biosynthesis	6.67182	6.449	6.89276	0.395992	0.74386	0.48469	0.292739	0.00506569	0.0272938	0.00241994	0.0146372
PWY-2942	Biosynthesis	Amino Acid Biosynthesis	L-lysine biosynthesis III	6.68583	6.40563	6.92409	0.410388	0.784175	0.482617	0.278824	0.0046138	0.0271407	0.00234501	0.0145762
PWY-6151	Biosynthesis	Amino Acid Biosynthesis	S-adenosyl-L-methionine cycle I	6.4073	6.21282	6.64468	0.376421	0.76512	0.481899	0.290308	0.00365228	0.026763	0.00168131	0.0144585
PWY-5654	Degradation/Utilization/Assimilation	Carboxylate Degradation	2-amino-3-carboxymuconate semialdehyde degradation to 2-oxopentenoate	-5.34318	-4.32131	-7.27208	-2.57338	4.93928	-0.481539	0.261369	0.00255421	0.0780161	0.000661356	0.0278969
PWY-5899	Biosynthesis	Cofactor, Prosthetic Group, Electron Carrier, and Vitamin Biosynthesis	superpathway of menaquinol-13 biosynthesis	5.5715	5.38255	5.85089	0.42945	0.816241	0.481227	0.289063	0.00318094	0.0264708	0.0025125	0.0147554
COMPLETE-ARO-PWY	Biosynthesis	Amino Acid Biosynthesis	superpathway of aromatic amino acid biosynthesis	6.73186	6.47547	6.95867	0.387718	0.774125	0.481101	0.295037	0.00568301	0.0274319	0.00269199	0.0148973
PWY-6387	Biosynthesis	Cell Structure Biosynthesis	UDP-N-acetylmuramoyl-pentapeptide biosynthesis I (meso-diaminopimelate containing)	6.80536	6.5637	7.02621	0.366782	0.73758	0.481055	0.288011	0.00574983	0.027459	0.00246708	0.0146408
PWY-5384	Degradation/Utilization/Assimilation	Carbohydrate Degradation	sucrose degradation IV (sucrose phosphorylase)	6.53726	6.24679	6.71737	0.40124	0.78397	0.479831	0.304548	0.00512243	0.0273043	0.00362428	0.0165191
PWY-3841	Biosynthesis	Cofactor, Prosthetic Group, Electron Carrier, and Vitamin Biosynthesis	folate transformations II	6.59507	6.3631	6.82492	0.378484	0.737853	0.479656	0.28847	0.00423794	0.0269556	0.00189402	0.0144769
PWY-5838	Biosynthesis	Cofactor, Prosthetic Group, Electron Carrier, and Vitamin Biosynthesis	superpathway of menaquinol-8 biosynthesis I	5.60874	5.41786	5.87643	0.412621	0.808067	0.479212	0.292739	0.00340457	0.0264886	0.00268335	0.0149214
COA-PWY-1	Biosynthesis	Cofactor, Prosthetic Group, Electron Carrier, and Vitamin Biosynthesis	coenzyme A biosynthesis II (mammalian)	6.64422	6.39594	6.8634	0.383998	0.733325	0.479045	0.290441	0.00444488	0.0270146	0.00199551	0.0144853
PWY-6125	Biosynthesis	Nucleoside and Nucleotide Biosynthesis	superpathway of guanosine nucleotides de novo biosynthesis II	6.48194	6.23979	6.67536	0.418001	0.787951	0.47836	0.299035	0.00429946	0.0269873	0.00281625	0.0150946
COA-PWY	Biosynthesis	Cofactor, Prosthetic Group, Electron Carrier, and Vitamin Biosynthesis	coenzyme A biosynthesis I	6.69861	6.45671	6.92661	0.379811	0.738067	0.476834	0.290901	0.00453923	0.0270589	0.00196884	0.0144876
PWY-6147	Biosynthesis	Cofactor, Prosthetic Group, Electron Carrier, and Vitamin Biosynthesis	6-hydroxymethyl-dihydropterin diphosphate biosynthesis I	6.83803	6.56892	7.02162	0.385821	0.758482	0.476256	0.293199	0.00518803	0.027332	0.00248404	0.0146788
PWY-6628	Biosynthesis	Amino Acid Biosynthesis	superpathway of L-phenylalanine biosynthesis	6.56111	6.32767	6.78344	0.390369	0.791294	0.476077	0.296739	0.0068687	0.0293377	0.00361941	0.016493
NONMEVIPP-PWY	Biosynthesis	Secondary Metabolite Biosynthesis	methylerythritol phosphate pathway I	6.40777	6.18274	6.61306	0.396139	0.809367	0.47469	0.294118	0.00478007	0.0272239	0.00334678	0.0159586
PEPTIDOGLYCANSYN-PWY	Biosynthesis	Cell Structure Biosynthesis	peptidoglycan biosynthesis I (meso-diaminopimelate containing)	6.78159	6.53771	7.00243	0.384677	0.747118	0.473877	0.287092	0.00590497	0.0275263	0.00256787	0.0146876
FERMENTATION-PWY	Generation of Precursor Metabolite and Energy	Fermentation	mixed acid fermentation	6.40639	6.15407	6.58918	0.367854	0.746932	0.473759	0.309141	0.00869988	0.0325881	0.00430994	0.0180685
PWY-6385	Biosynthesis	Cell Structure Biosynthesis	peptidoglycan biosynthesis III (mycobacteria)	6.87494	6.63155	7.10025	0.377137	0.75772	0.473684	0.292605	0.00534111	0.0273788	0.00230025	0.0145555
PWY-5484	Generation of Precursor Metabolite and Energy	Glycolysis	glycolysis II (from fructose 6-phosphate)	6.50667	6.27758	6.71113	0.366151	0.741215	0.47359	0.286305	0.00568126	0.0274369	0.00234273	0.0145951
GLYCOLYSIS	Generation of Precursor Metabolite and Energy	Glycolysis	glycolysis I (from glucose 6-phosphate)	6.60819	6.36391	6.81987	0.374048	0.742547	0.472644	0.296279	0.00560817	0.0274262	0.00263419	0.0147575
PWY-7234	Biosynthesis	Nucleoside and Nucleotide Biosynthesis	inosine-5'-phosphate biosynthesis III	6.27361	6.06454	6.45359	0.426751	0.85426	0.471606	0.306985	0.00570697	0.0275317	0.00468083	0.0190638
PWY-5898	Biosynthesis	Cofactor, Prosthetic Group, Electron Carrier, and Vitamin Biosynthesis	superpathway of menaquinol-12 biosynthesis	5.57281	5.38332	5.84855	0.425311	0.825291	0.468962	0.292605	0.00320706	0.0264507	0.00257596	0.0147566
PWY-6168	Biosynthesis	Cofactor, Prosthetic Group, Electron Carrier, and Vitamin Biosynthesis	flavin biosynthesis III (fungi)	6.27164	6.10603	6.50495	0.368269	0.736717	0.468867	0.288603	0.00310208	0.0264601	0.00196153	0.0145589
PWY-841	Biosynthesis	Nucleoside and Nucleotide Biosynthesis	superpathway of purine nucleotides de novo biosynthesis I	6.57135	6.33538	6.78548	0.401729	0.790326	0.467217	0.295361	0.0041105	0.0269052	0.00253514	0.0147657
OANTIGEN-PWY	Biosynthesis	Carbohydrate Biosynthesis	O-antigen building blocks biosynthesis (E. coli)	6.14766	5.87282	6.37765	0.391822	0.787058	0.466611	0.304548	0.00857178	0.0324957	0.00525091	0.0202704
PWY-6121	Biosynthesis	Nucleoside and Nucleotide Biosynthesis	5-aminoimidazole ribonucleotide biosynthesis I	6.84736	6.59779	7.0652	0.379725	0.764786	0.465948	0.29582	0.00564856	0.0274371	0.00253326	0.0146975
PWY-3001	Biosynthesis	Amino Acid Biosynthesis	superpathway of L-isoleucine biosynthesis I	6.50084	6.31061	6.71562	0.404822	0.828673	0.465822	0.304688	0.00806767	0.0317211	0.00492708	0.0195978
PWY-7208	Biosynthesis	Nucleoside and Nucleotide Biosynthesis	superpathway of pyrimidine nucleobases salvage	6.25435	6.00405	6.39888	0.397643	0.80473	0.46571	0.298713	0.00632967	0.028164	0.00434954	0.0182549
PWY-7228	Biosynthesis	Nucleoside and Nucleotide Biosynthesis	superpathway of guanosine nucleotides de novo biosynthesis I	6.45605	6.21703	6.63849	0.398529	0.801848	0.465612	0.299035	0.00546376	0.0274245	0.00376373	0.0169236
PWY-6386	Biosynthesis	Cell Structure Biosynthesis	UDP-N-acetylmuramoyl-pentapeptide biosynthesis II (lysine-containing)	6.78002	6.54605	6.99986	0.376092	0.74479	0.464902	0.297794	0.00629139	0.0280306	0.00269736	0.0148126
PWY-6897	Biosynthesis	Cofactor, Prosthetic Group, Electron Carrier, and Vitamin Biosynthesis	thiamin salvage II	6.52709	6.32936	6.70663	0.394553	0.78714	0.464874	0.288143	0.00379989	0.0267929	0.00303673	0.01545
PWY-5897	Biosynthesis	Cofactor, Prosthetic Group, Electron Carrier, and Vitamin Biosynthesis	superpathway of menaquinol-11 biosynthesis	5.57179	5.3837	5.84834	0.413697	0.828534	0.464792	0.289522	0.00319304	0.0264482	0.00252331	0.0147508
VALSYN-PWY	Biosynthesis	Amino Acid Biosynthesis	L-valine biosynthesis	6.46916	6.28973	6.68365	0.415539	0.822533	0.464674	0.307445	0.00791041	0.0314808	0.00494289	0.0196313
PHOSLIPSYN-PWY	Biosynthesis	Fatty Acid and Lipid Biosynthesis	superpathway of phospholipid biosynthesis I (bacteria)	6.81058	6.61138	6.97017	0.373524	0.770072	0.4637	0.310519	0.00927294	0.0336532	0.00573289	0.0214155
ANAGLYCOLYSIS-PWY	Generation of Precursor Metabolite and Energy	Glycolysis	glycolysis III (from glucose)	6.61055	6.36379	6.81966	0.356376	0.726179	0.463552	0.295361	0.00572248	0.0274416	0.00273775	0.014889
ILEUSYN-PWY	Biosynthesis	Amino Acid Biosynthesis	L-isoleucine biosynthesis I (from threonine)	6.46733	6.28476	6.68159	0.404734	0.830705	0.463215	0.306844	0.00738927	0.0305792	0.00454297	0.0187302
PWY4FS-8	Biosynthesis	Fatty Acid and Lipid Biosynthesis	phosphatidylglycerol biosynthesis II (non-plastidic)	6.7397	6.53502	6.8901	0.396897	0.808568	0.463168	0.31006	0.00837581	0.0321176	0.00629503	0.0227311
PWY-5896	Biosynthesis	Cofactor, Prosthetic Group, Electron Carrier, and Vitamin Biosynthesis	superpathway of menaquinol-10 biosynthesis	5.45793	5.29502	5.72415	0.426833	0.849632	0.461359	0.290441	0.00289668	0.0264416	0.00240052	0.014687
PWY-5420	Degradation/Utilization/Assimilation	Aromatic Compound Degradation	catechol degradation II (meta-cleavage pathway)	-2.96301	-2.31026	-3.96062	-1.66735	2.97024	-0.461075	0.232537	0.0011729	0.0534455	8.73413e-05	0.0119605
PWY-6277	Biosynthesis	Nucleoside and Nucleotide Biosynthesis	superpathway of 5-aminoimidazole ribonucleotide biosynthesis	6.85669	6.60411	7.05693	0.364943	0.767774	0.46084	0.30239	0.00836289	0.032144	0.00373723	0.0166156
DTDPRHAMSYN-PWY	Biosynthesis	Carbohydrate Biosynthesis	dTDP-L-rhamnose biosynthesis I	6.13188	5.85906	6.32488	0.413131	0.818715	0.458722	0.3096	0.00965538	0.0344828	0.00640765	0.0230943
PWY-7221	Biosynthesis	Nucleoside and Nucleotide Biosynthesis	guanosine ribonucleotides de novo biosynthesis	6.75904	6.49587	6.97386	0.370509	0.747373	0.458561	0.296415	0.00628073	0.0280135	0.00295758	0.0151363
PWY-5845	Biosynthesis	Cofactor, Prosthetic Group, Electron Carrier, and Vitamin Biosynthesis	superpathway of menaquinol-9 biosynthesis	5.45547	5.29527	5.72952	0.433631	0.846436	0.457154	0.289982	0.00286914	0.0264389	0.00239148	0.0146604
PWY0-162	Biosynthesis	Nucleoside and Nucleotide Biosynthesis	superpathway of pyrimidine ribonucleotides de novo biosynthesis	6.31952	6.0997	6.50793	0.3876	0.779102	0.4566	0.307304	0.00868909	0.032621	0.00524407	0.0202986
PWY4FS-7	Biosynthesis	Fatty Acid and Lipid Biosynthesis	phosphatidylglycerol biosynthesis I (plastidic)	6.7391	6.53424	6.88623	0.388368	0.812434	0.455909	0.306066	0.00834564	0.0320982	0.00627727	0.0227232
RIBOSYN2-PWY	Biosynthesis	Cofactor, Prosthetic Group, Electron Carrier, and Vitamin Biosynthesis	flavin biosynthesis I (bacteria and plants)	6.35831	6.1624	6.56212	0.365308	0.768683	0.455458	0.303768	0.00410111	0.0268892	0.00275115	0.0150257
PWY-6122	Biosynthesis	Nucleoside and Nucleotide Biosynthesis	5-aminoimidazole ribonucleotide biosynthesis II	6.85645	6.60266	7.05801	0.386608	0.767888	0.454369	0.299632	0.00836744	0.0321564	0.00372262	0.0166088
PWY-702	Biosynthesis	Amino Acid Biosynthesis	L-methionine biosynthesis II	6.19188	6.01281	6.36265	0.391416	0.827705	0.451228	0.307445	0.00989062	0.0350052	0.00539461	0.020699
PWY-1042	Generation of Precursor Metabolite and Energy	Glycolysis	glycolysis IV (plant cytosol)	6.92007	6.64805	7.11745	0.364123	0.767534	0.451119	0.294442	0.00770476	0.0311631	0.00357669	0.0163088
PWY-5121	Biosynthesis	Secondary Metabolite Biosynthesis	superpathway of geranylgeranyl diphosphate biosynthesis II (via MEP)	6.41246	6.18385	6.61504	0.379132	0.790302	0.44953	0.29136	0.00584281	0.0275366	0.0033571	0.0159883
PPGPPMET-PWY	Biosynthesis	Metabolic Regulator Biosynthesis	ppGpp biosynthesis	6.46107	6.32303	6.65659	0.369464	0.772601	0.449167	0.299495	0.00628899	0.0280561	0.00401683	0.0174116
PWY-7323	Biosynthesis	Carbohydrate Biosynthesis	superpathway of GDP-mannose-derived O-antigen building blocks biosynthesis	5.7628	5.58621	5.95534	0.391229	0.805539	0.44806	0.284926	0.00370045	0.0266973	0.00220624	0.0146452
PWY-5103	Biosynthesis	Amino Acid Biosynthesis	L-isoleucine biosynthesis III	6.34122	6.15966	6.52809	0.394339	0.852544	0.447694	0.315113	0.0102535	0.0357964	0.00694329	0.0241872
BRANCHED-CHAIN-AA-SYN-PWY	Biosynthesis	Amino Acid Biosynthesis	superpathway of branched amino acid biosynthesis	6.35294	6.17334	6.54198	0.401901	0.846485	0.446572	0.308824	0.00948182	0.034176	0.00653953	0.0232628
PWY-5973	Biosynthesis	Fatty Acid and Lipid Biosynthesis	cis-vaccenate biosynthesis	6.67189	6.45083	6.83537	0.332508	0.691158	0.445523	0.312356	0.0159502	0.0487912	0.0075416	0.0256834
DAPLYSINESYN-PWY	Biosynthesis	Amino Acid Biosynthesis	L-lysine biosynthesis I	6.21987	5.9991	6.39991	0.385086	0.84188	0.444424	0.304228	0.0113275	0.0382864	0.0072044	0.0248025
PWY-6270	Biosynthesis	Secondary Metabolite Biosynthesis	isoprene biosynthesis I	5.96874	5.73663	6.19118	0.370867	0.754136	0.444408	0.319393	0.0111311	0.0378791	0.00559466	0.0210988
CALVIN-PWY	Degradation/Utilization/Assimilation	C1 Compound Utilization and Assimilation	Calvin-Benson-Bassham cycle	6.84585	6.59721	7.04113	0.350422	0.754569	0.442013	0.30193	0.00973386	0.0346189	0.00476469	0.0190671
PWY-5840	Biosynthesis	Cofactor, Prosthetic Group, Electron Carrier, and Vitamin Biosynthesis	superpathway of menaquinol-7 biosynthesis	5.53426	5.34054	5.77974	0.380783	0.810193	0.441568	0.301791	0.00718889	0.0300668	0.00498969	0.01963
PWY-7560	Biosynthesis	Secondary Metabolite Biosynthesis	methylerythritol phosphate pathway II	6.40759	6.1837	6.61207	0.391106	0.809286	0.441472	0.300413	0.00475059	0.027183	0.00334266	0.0159444
PWY0-1319	Biosynthesis	Fatty Acid and Lipid Biosynthesis	CDP-diacylglycerol biosynthesis II	6.9758	6.77143	7.14143	0.354569	0.781974	0.440385	0.307304	0.0128395	0.0413615	0.00851772	0.0277192
PWY-6936	Biosynthesis	Amino Acid Biosynthesis	seleno-amino acid biosynthesis	6.39302	6.2245	6.55097	0.412554	0.869048	0.439454	0.314194	0.00776064	0.0311985	0.00638802	0.022955
PWY-5097	Biosynthesis	Amino Acid Biosynthesis	L-lysine biosynthesis VI	6.33568	6.06966	6.5025	0.379322	0.828902	0.435852	0.320625	0.0114874	0.0386379	0.00943072	0.0298102
THRESYN-PWY	Biosynthesis	Amino Acid Biosynthesis	superpathway of L-threonine biosynthesis	6.59111	6.36112	6.80926	0.391282	0.814242	0.434619	0.317096	0.00887897	0.0329472	0.00498714	0.0196931
PWY-5667	Biosynthesis	Fatty Acid and Lipid Biosynthesis	CDP-diacylglycerol biosynthesis I	6.97845	6.77136	7.14	0.346998	0.779509	0.432882	0.315113	0.0127981	0.0413434	0.00834512	0.0273632
PWY-7392	Biosynthesis	Secondary Metabolite Biosynthesis	taxadiene biosynthesis (engineered)	5.89219	5.68052	6.06364	0.355855	0.779602	0.431606	0.317555	0.0189669	0.0560004	0.00927683	0.0295993
COLANSYN-PWY	Biosynthesis	Carbohydrate Biosynthesis	colanic acid building blocks biosynthesis	5.9255	5.74315	6.15356	0.414965	0.867078	0.426782	0.298713	0.00355751	0.0266423	0.00274026	0.015138
NONOXIPENT-PWY	Generation of Precursor Metabolite and Energy	Pentose Phosphate Pathways	pentose phosphate pathway (non-oxidative branch)	6.8664	6.61735	7.03619	0.344873	0.756732	0.422864	0.310202	0.0123813	0.0404609	0.00607124	0.0221603
PWY-724	Biosynthesis	Amino Acid Biosynthesis	superpathway of L-lysine, L-threonine and L-methionine biosynthesis II	6.31617	6.07179	6.49414	0.37477	0.833804	0.420852	0.311121	0.0121651	0.0400547	0.00843604	0.0276171
P42-PWY	Degradation/Utilization/Assimilation	C1 Compound Utilization and Assimilation	incomplete reductive TCA cycle	6.39317	6.19332	6.58759	0.394693	0.846511	0.415852	0.296739	0.00565289	0.027517	0.00282207	0.0152475
PWY-5989	Biosynthesis	Fatty Acid and Lipid Biosynthesis	stearate biosynthesis II (bacteria and plants)	6.23409	6.09113	6.40598	0.321122	0.748466	0.412373	0.327515	0.0139765	0.0440445	0.0116184	0.0347701
PYRIDNUCSAL-PWY	Biosynthesis	Cofactor, Prosthetic Group, Electron Carrier, and Vitamin Biosynthesis	NAD salvage pathway I	5.58203	5.34901	5.72039	0.335119	0.771784	0.411305	0.324759	0.0216897	0.0619545	0.0134792	0.0389753
SULFATE-CYS-PWY	Degradation/Utilization/Assimilation	Inorganic Nutrient Metabolism	superpathway of sulfate assimilation and cysteine biosynthesis	5.58389	5.33319	5.76598	0.411121	0.975364	0.409478	0.320625	0.0102653	0.035863	0.0122226	0.036149
UDPNAGSYN-PWY	Biosynthesis	Carbohydrate Biosynthesis	UDP-N-acetyl-D-glucosamine biosynthesis I	6.28854	6.13446	6.48072	0.352118	0.806126	0.408408	0.322462	0.0130077	0.0417837	0.00817366	0.0269862
PWY0-781	Superpathways	aspartate superpathway	aspartate superpathway	5.99253	5.79372	6.15089	0.342078	0.800421	0.408334	0.329963	0.0155574	0.0478689	0.0113746	0.0341549
PWY-5265	Biosynthesis	Cell Structure Biosynthesis	peptidoglycan biosynthesis II (staphylococci)	5.26806	4.9922	5.46918	0.489023	1.07832	0.407621	0.324908	0.0147646	0.0460503	0.00893382	0.0289182
PWY0-1241	Biosynthesis	Carbohydrate Biosynthesis	ADP-L-glycero-&beta;-D-manno-heptose biosynthesis	5.38788	5.17164	5.5279	0.410058	0.927335	0.406864	0.305607	0.00744559	0.0306174	0.00575339	0.0215307
PWY-5686	Biosynthesis	Nucleoside and Nucleotide Biosynthesis	UMP biosynthesis	6.67392	6.42757	6.83276	0.330538	0.730306	0.406106	0.323529	0.0232693	0.064978	0.010569	0.0324138
PWY-2941	Biosynthesis	Amino Acid Biosynthesis	L-lysine biosynthesis II	5.57316	5.3951	5.8083	0.38514	0.86913	0.404413	0.3125	0.0206547	0.059677	0.00769827	0.0260652
PWY-7111	Generation of Precursor Metabolite and Energy	Fermentation	pyruvate fermentation to isobutanol (engineered)	6.35097	6.16888	6.5116	0.379651	0.868809	0.400907	0.324299	0.0190268	0.0561955	0.0119631	0.0355136
PWY-6470	Biosynthesis	Cell Structure Biosynthesis	peptidoglycan biosynthesis V (&beta;-lactam resistance)	6.10075	5.88525	6.28901	0.376022	0.870899	0.39841	0.320625	0.0225967	0.0636943	0.00921426	0.0293883
PENTOSE-P-PWY	Generation of Precursor Metabolite and Energy	Pentose Phosphate Pathways	pentose phosphate pathway	6.23639	6.09966	6.40116	0.362342	0.828057	0.395019	0.329352	0.0195478	0.0572258	0.0111577	0.0337094
PWY-6562	Biosynthesis	Amine and Polyamine Biosynthesis	norspermidine biosynthesis	1.57167	1.00068	2.07336	0.872514	2.09384	0.393235	0.330882	0.00929597	0.0343315	0.0119632	0.0358894
RUMP-PWY	Degradation/Utilization/Assimilation	C1 Compound Utilization and Assimilation	formaldehyde oxidation I	2.50589	2.18409	2.856	0.590392	1.33283	0.389874	0.330882	0.0186603	0.0551897	0.0138452	0.0400847
PANTOSYN-PWY	Biosynthesis	Cofactor, Prosthetic Group, Electron Carrier, and Vitamin Biosynthesis	pantothenate and coenzyme A biosynthesis I	6.04609	5.86844	6.18211	0.324562	0.809265	0.389822	0.320165	0.0160711	0.0491307	0.0122332	0.0361075
PWY-1861	Degradation/Utilization/Assimilation	C1 Compound Utilization and Assimilation	formaldehyde assimilation II (RuMP Cycle)	2.92243	2.61574	3.26734	0.572784	1.33732	0.389424	0.339458	0.0197892	0.0576207	0.0149404	0.0426037
GLUCOSE1PMETAB-PWY	Degradation/Utilization/Assimilation	Carbohydrate Degradation	glucose and glucose-1-phosphate degradation	6.46305	6.25861	6.61626	0.308751	0.717932	0.388774	0.32307	0.0226045	0.0637706	0.0100514	0.0312247
PWY0-1261	Degradation/Utilization/Assimilation	Secondary Metabolite Degradation	anhydromuropeptides recycling	5.59537	5.43658	5.76606	0.415279	0.996508	0.385673	0.32384	0.00539695	0.0275703	0.00882749	0.0285886
PWY0-1479	Macromolecule Modification	Nucleic Acid Processing	tRNA processing	5.51192	5.41404	5.69582	0.403439	0.965864	0.377559	0.333486	0.00967962	0.0346908	0.0178893	0.049507
PWY-6961	Degradation/Utilization/Assimilation	Carboxylate Degradation	L-ascorbate degradation II (bacterial, aerobic)	1.64625	1.39064	1.86213	0.618673	1.53727	0.375643	0.320313	0.00576704	0.0282387	0.0074278	0.0255025
HEME-BIOSYNTHESIS-II	Biosynthesis	Cofactor, Prosthetic Group, Electron Carrier, and Vitamin Biosynthesis	heme biosynthesis I (aerobic)	5.32071	5.13947	5.52769	0.346529	0.882104	0.375519	0.329812	0.0246072	0.0676192	0.0143828	0.0411322
PWY0-1297	Degradation/Utilization/Assimilation	Nucleoside and Nucleotide Degradation	superpathway of purine deoxyribonucleosides degradation	5.62661	5.37975	5.80162	0.349258	0.812186	0.367403	0.330882	0.0295338	0.077576	0.0129018	0.0376741
PWY-5180	Degradation/Utilization/Assimilation	Aromatic Compound Degradation	toluene degradation I (aerobic) (via o-cresol)	-1.81982	-1.30044	-2.2229	-1.16712	2.42059	-0.341221	0.25356	0.00205992	0.0734059	0.000307609	0.0198613
PWY-5100	Generation of Precursor Metabolite and Energy	Fermentation	pyruvate fermentation to acetate and lactate II	5.78795	5.57324	5.98529	0.303671	0.782757	0.332352	0.329504	0.0291175	0.0767098	0.0112781	0.033983

## Sheet: Table S12
Table S12: Differential abundance of predicted MetaCyc pathways for mothers with male child. PICRUSt2 was used for functional prediction. ALDEx2 was used to compare the functions between a group of mothers who had a child with cleft lip and palate and a group of mothers who had a child with normal lip and palate.
Pathway	Description_top_level	Description_sec_level	Description	Median CLR	Median CLR Control	Median CLR CleftLP	DiffBtw	DiffLargMed	Effect	Overlap	We EP	We eBH	Wi EP	Wi eBH
PWY0-301	Degradation/Utilization/Assimilation	Carboxylate Degradation	L-ascorbate degradation I (bacterial, anaerobic)	2.99801	2.32616	3.27722	0.933809	0.950142	0.905091	0.156128	0.000227944	0.012534	6.42976e-05	0.00532414
PWY-7238	Biosynthesis	Carbohydrate Biosynthesis	sucrose biosynthesis II	6.22789	5.76924	6.52435	0.710807	0.736191	0.861041	0.174863	0.000420583	0.012534	0.00021976	0.00532414
GLCMANNANAUT-PWY	Degradation/Utilization/Assimilation	Amine and Polyamine Degradation	superpathway of N-acetylglucosamine, N-acetylmannosamine and N-acetylneuraminate degradation	5.45153	5.04609	5.70501	0.751958	0.804873	0.829175	0.174083	0.000484031	0.012534	0.000195955	0.00532414
PWY-6609	Biosynthesis	Nucleoside and Nucleotide Biosynthesis	adenine and adenosine salvage III	6.45551	6.13499	6.77717	0.659523	0.728396	0.822169	0.167188	0.000901531	0.012534	0.000126341	0.00532414
HEMESYN2-PWY	Biosynthesis	Cofactor, Prosthetic Group, Electron Carrier, and Vitamin Biosynthesis	heme biosynthesis II (anaerobic)	4.28471	3.89929	4.76899	0.866033	0.993326	0.81938	0.180328	0.00010849	0.012534	0.000150904	0.00532414
ASPASN-PWY	Biosynthesis	Amino Acid Biosynthesis	superpathway of L-aspartate and L-asparagine biosynthesis	5.61687	5.16518	5.94788	0.730832	0.835167	0.815149	0.193599	0.000701416	0.012534	0.000431253	0.00532414
PWY-5860	Biosynthesis	Cofactor, Prosthetic Group, Electron Carrier, and Vitamin Biosynthesis	superpathway of demethylmenaquinol-6 biosynthesis I	5.15011	4.74232	5.46584	0.752459	0.861408	0.812267	0.176425	0.000380564	0.012534	0.00020483	0.00532414
PWY0-1415	Biosynthesis	Cofactor, Prosthetic Group, Electron Carrier, and Vitamin Biosynthesis	superpathway of heme biosynthesis from uroporphyrinogen-III	3.92039	3.58632	4.51996	0.937865	1.09526	0.805134	0.18345	0.000136223	0.012534	0.000328395	0.00532459
HSERMETANA-PWY	Biosynthesis	Amino Acid Biosynthesis	L-methionine biosynthesis III	5.76321	5.30431	6.0851	0.706039	0.853218	0.804613	0.213115	0.000848558	0.012534	0.000718777	0.00533526
PWY0-862	Biosynthesis	Fatty Acid and Lipid Biosynthesis	(5Z)-dodec-5-enoate biosynthesis	5.8528	5.5226	6.1303	0.708524	0.758802	0.800678	0.187354	0.00070141	0.012534	0.00025	0.00532414
PWY-241	Generation of Precursor Metabolite and Energy	Photosynthesis	C4 photosynthetic carbon assimilation cycle, NADP-ME type	5.21208	4.78676	5.53513	0.712784	0.826346	0.796195	0.198438	0.000703851	0.012534	0.00040207	0.00532414
KDO-NAGLIPASYN-PWY	Biosynthesis	Cell Structure Biosynthesis	superpathway of (Kdo)2-lipid A biosynthesis	5.18953	4.75716	5.62111	0.804775	0.924408	0.790639	0.179547	0.000188896	0.012534	0.000251291	0.00532414
P441-PWY	Degradation/Utilization/Assimilation	Carboxylate Degradation	superpathway of N-acetylneuraminate degradation	5.36634	4.89318	5.54914	0.658011	0.766383	0.789806	0.167057	0.000386915	0.012534	0.000172719	0.00532414
PWY-5695	Degradation/Utilization/Assimilation	Nucleoside and Nucleotide Degradation	urate biosynthesis/inosine 5'-phosphate degradation	6.50855	6.07832	6.79935	0.65258	0.739406	0.786645	0.192818	0.000996248	0.012534	0.000344767	0.00532414
GLYCOCAT-PWY	Degradation/Utilization/Assimilation	Polymeric Compound Degradation	glycogen degradation I (bacterial)	5.1122	4.77379	5.48905	0.773554	0.898449	0.784648	0.201405	0.000346808	0.012534	0.000420545	0.00532523
PWY-7117	Generation of Precursor Metabolite and Energy	Photosynthesis	C4 photosynthetic carbon assimilation cycle, PEPCK type	5.84426	5.38966	6.11212	0.661126	0.810465	0.783536	0.192037	0.000799353	0.012534	0.000390189	0.00532414
PWY-5654	Degradation/Utilization/Assimilation	Carboxylate Degradation	2-amino-3-carboxymuconate semialdehyde degradation to 2-oxopentenoate	-6.13122	-4.62248	-8.44145	-3.6385	4.26733	-0.781874	0.179688	0.00245411	0.0717476	0.000265584	0.0198015
PWY-6317	Degradation/Utilization/Assimilation	Carbohydrate Degradation	galactose degradation I (Leloir pathway)	6.15844	5.78608	6.51956	0.700918	0.804932	0.781587	0.190476	0.00127434	0.012534	0.000395018	0.00532414
PWY-5837	Biosynthesis	Cofactor, Prosthetic Group, Electron Carrier, and Vitamin Biosynthesis	1,4-dihydroxy-2-naphthoate biosynthesis I	5.00348	4.51807	5.33393	0.797838	0.941438	0.777495	0.209375	0.000692897	0.012534	0.000785633	0.0053501
PWY0-1586	Biosynthesis	Cell Structure Biosynthesis	peptidoglycan maturation (meso-diaminopimelate containing)	8.01472	7.58181	8.30048	0.674447	0.772585	0.775348	0.198283	0.000671826	0.012534	0.000387023	0.00532414
PWY-6151	Biosynthesis	Amino Acid Biosynthesis	S-adenosyl-L-methionine cycle I	6.11062	5.74586	6.37663	0.609123	0.754338	0.770366	0.203906	0.00139769	0.012534	0.000523766	0.00532414
PWY-7480	Degradation/Utilization/Assimilation	Aromatic Compound Degradation	2,3-dihydroxybenzoate degradation	-6.17362	-4.38774	-8.43635	-3.83073	4.33511	-0.770157	0.173438	0.00192446	0.0567833	0.000214871	0.0170679
PWY0-1296	Degradation/Utilization/Assimilation	Nucleoside and Nucleotide Degradation	purine ribonucleosides degradation	4.41414	4.09488	4.8851	0.866794	0.931813	0.767693	0.185012	0.00145793	0.012534	0.000244143	0.00532414
GLYCOGENSYNTH-PWY	Glycan Pathways	Glycan Biosynthesis	glycogen biosynthesis I (from ADP-D-Glucose)	6.13011	5.68796	6.34919	0.627636	0.720831	0.767277	0.190625	0.00125005	0.012534	0.000428828	0.00532414
PWY-5861	Biosynthesis	Cofactor, Prosthetic Group, Electron Carrier, and Vitamin Biosynthesis	superpathway of demethylmenaquinol-8 biosynthesis	5.32427	4.87578	5.64809	0.737024	0.864242	0.76603	0.199844	0.000659895	0.012534	0.000668792	0.00533297
PWY-7220	Biosynthesis	Nucleoside and Nucleotide Biosynthesis	adenosine deoxyribonucleotides de novo biosynthesis II	6.63588	6.14572	6.89257	0.6753	0.766008	0.764873	0.206089	0.00149377	0.012534	0.000540093	0.00532414
PWY-3841	Biosynthesis	Cofactor, Prosthetic Group, Electron Carrier, and Vitamin Biosynthesis	folate transformations II	6.28726	5.89905	6.5409	0.621331	0.749056	0.7621	0.20765	0.00193076	0.012534	0.000641503	0.00532414
PWY-7229	Biosynthesis	Nucleoside and Nucleotide Biosynthesis	superpathway of adenosine nucleotides de novo biosynthesis I	6.29454	5.86514	6.5038	0.615051	0.761953	0.754128	0.209992	0.00226004	0.012534	0.000990884	0.00541452
PWY-7234	Biosynthesis	Nucleoside and Nucleotide Biosynthesis	inosine-5'-phosphate biosynthesis III	5.9473	5.52014	6.19929	0.638666	0.782554	0.751475	0.195313	0.00119098	0.012534	0.000642139	0.00533234
TRNA-CHARGING-PWY	Biosynthesis	Aminoacyl-tRNA Charging	tRNA charging	6.38563	5.96288	6.62667	0.619141	0.741342	0.750768	0.214844	0.00230939	0.012534	0.000841801	0.00534936
PWY-5659	Biosynthesis	Carbohydrate Biosynthesis	GDP-mannose biosynthesis	6.08278	5.59586	6.32322	0.662492	0.812029	0.745539	0.226386	0.00191565	0.012534	0.00161136	0.00630563
PWY-6612	Biosynthesis	Cofactor, Prosthetic Group, Electron Carrier, and Vitamin Biosynthesis	superpathway of tetrahydrofolate biosynthesis	6.33746	6.00607	6.63461	0.609527	0.741666	0.745425	0.192037	0.0018336	0.012534	0.000457013	0.00532414
NAD-BIOSYNTHESIS-II	Biosynthesis	Cofactor, Prosthetic Group, Electron Carrier, and Vitamin Biosynthesis	NAD salvage pathway II	4.2185	3.94085	4.72313	0.824159	1.03258	0.74418	0.20765	0.000254378	0.012534	0.00061501	0.00534749
PWY-6270	Biosynthesis	Secondary Metabolite Biosynthesis	isoprene biosynthesis I	5.67294	5.2378	5.91562	0.623414	0.738034	0.742994	0.222482	0.00321369	0.0126286	0.0010853	0.00549549
PWY-6936	Biosynthesis	Amino Acid Biosynthesis	seleno-amino acid biosynthesis	6.05951	5.64568	6.30963	0.632331	0.788063	0.742812	0.211719	0.00117786	0.012534	0.000599501	0.00532688
HOMOSER-METSYN-PWY	Biosynthesis	Amino Acid Biosynthesis	L-methionine biosynthesis I	5.55153	5.10868	5.80773	0.639415	0.817045	0.742059	0.203906	0.00242011	0.012534	0.000661441	0.00533393
PWY-6121	Biosynthesis	Nucleoside and Nucleotide Biosynthesis	5-aminoimidazole ribonucleotide biosynthesis I	6.55854	6.09902	6.77835	0.644686	0.772589	0.740682	0.20625	0.00229556	0.012534	0.000871882	0.00535847
PWY-6124	Biosynthesis	Nucleoside and Nucleotide Biosynthesis	inosine-5'-phosphate biosynthesis II	6.4748	5.98018	6.69533	0.649348	0.790623	0.740423	0.207813	0.00262309	0.012534	0.00134091	0.00580989
PWY-5862	Biosynthesis	Cofactor, Prosthetic Group, Electron Carrier, and Vitamin Biosynthesis	superpathway of demethylmenaquinol-9 biosynthesis	5.148	4.74063	5.46247	0.776351	0.920566	0.740269	0.180469	0.000701228	0.012534	0.000198019	0.00532414
PWY-7356	Biosynthesis	Cofactor, Prosthetic Group, Electron Carrier, and Vitamin Biosynthesis	thiamin salvage IV (yeast)	5.48582	5.14821	5.78084	0.621704	0.779738	0.739612	0.192188	0.00181889	0.012534	0.000452179	0.00532459
PWY-7115	Generation of Precursor Metabolite and Energy	Photosynthesis	C4 photosynthetic carbon assimilation cycle, NAD-ME type	5.78179	5.29692	6.07137	0.697438	0.812825	0.739383	0.210938	0.00178723	0.012534	0.000879965	0.00537942
PWY-5415	Degradation/Utilization/Assimilation	Aromatic Compound Degradation	catechol degradation I (meta-cleavage pathway)	-4.17087	-2.92969	-5.32482	-2.79737	3.47944	-0.737181	0.149102	0.000270426	0.0259276	2.64523e-05	0.00579415
FOLSYN-PWY	Biosynthesis	Cofactor, Prosthetic Group, Electron Carrier, and Vitamin Biosynthesis	superpathway of tetrahydrofolate biosynthesis and salvage	6.37152	6.01163	6.6487	0.611789	0.743681	0.735616	0.188134	0.00168095	0.012534	0.00049848	0.00532414
PWY0-1061	Biosynthesis	Amino Acid Biosynthesis	superpathway of L-alanine biosynthesis	6.23479	5.84121	6.5141	0.645968	0.790926	0.735271	0.207031	0.00148945	0.012534	0.000674818	0.00533032
PWY-6700	Macromolecule Modification	Nucleic Acid Processing	queuosine biosynthesis	6.36474	5.92055	6.59045	0.628683	0.748355	0.734739	0.199844	0.00203802	0.012534	0.000723766	0.00534036
PWY-7222	Biosynthesis	Nucleoside and Nucleotide Biosynthesis	guanosine deoxyribonucleotides de novo biosynthesis II	6.63575	6.14598	6.88952	0.659287	0.768735	0.732795	0.199219	0.00149578	0.012534	0.000546255	0.00532459
COA-PWY	Biosynthesis	Cofactor, Prosthetic Group, Electron Carrier, and Vitamin Biosynthesis	coenzyme A biosynthesis I	6.39439	5.99405	6.6405	0.611751	0.740861	0.731933	0.202186	0.00227162	0.012534	0.000641697	0.00532414
PWY-6527	Degradation/Utilization/Assimilation	Carbohydrate Degradation	stachyose degradation	5.25519	4.82526	5.66477	0.73834	0.867359	0.73181	0.192188	0.00217592	0.012534	0.000367336	0.00532414
ILEUSYN-PWY	Biosynthesis	Amino Acid Biosynthesis	L-isoleucine biosynthesis I (from threonine)	6.17979	5.82587	6.40246	0.601977	0.771667	0.731655	0.208594	0.00260104	0.012534	0.000841319	0.00537353
PROTOCATECHUATE-ORTHO-CLEAVAGE-PWY	Degradation/Utilization/Assimilation	Aromatic Compound Degradation	protocatechuate degradation II (ortho-cleavage pathway)	-0.818397	-0.529035	-1.50843	-1.12137	1.49891	-0.731486	0.215457	0.000782817	0.0469494	0.00101129	0.0452644
THISYNARA-PWY	Biosynthesis	Cofactor, Prosthetic Group, Electron Carrier, and Vitamin Biosynthesis	superpathway of thiamin diphosphate biosynthesis III (eukaryotes)	5.89995	5.54107	6.17329	0.603329	0.747937	0.730644	0.192818	0.00282335	0.0125386	0.000453684	0.00532414
DENOVOPURINE2-PWY	Biosynthesis	Nucleoside and Nucleotide Biosynthesis	superpathway of purine nucleotides de novo biosynthesis II	6.20749	5.78544	6.42878	0.604973	0.775546	0.730481	0.206089	0.00184587	0.012534	0.000880046	0.00537584
PWY-702	Biosynthesis	Amino Acid Biosynthesis	L-methionine biosynthesis II	5.85826	5.50055	6.13468	0.601966	0.747315	0.73007	0.201563	0.00218102	0.012534	0.000700766	0.00533467
PWY-6385	Biosynthesis	Cell Structure Biosynthesis	peptidoglycan biosynthesis III (mycobacteria)	6.57285	6.15799	6.81175	0.606423	0.752905	0.730061	0.209375	0.00257086	0.012534	0.00071117	0.00532423
PWY-3001	Biosynthesis	Amino Acid Biosynthesis	superpathway of L-isoleucine biosynthesis I	6.2231	5.83699	6.45914	0.606476	0.784371	0.729486	0.207031	0.00257594	0.012534	0.000880218	0.00536543
1CMET2-PWY	Biosynthesis	Cofactor, Prosthetic Group, Electron Carrier, and Vitamin Biosynthesis	N10-formyl-tetrahydrofolate biosynthesis	5.97267	5.50348	6.26193	0.676444	0.818512	0.728638	0.208594	0.00127227	0.012534	0.000760976	0.00534317
MET-SAM-PWY	Superpathways	superpathway of S-adenosyl-L-methionine biosynthesis	superpathway of S-adenosyl-L-methionine biosynthesis	5.86583	5.41058	6.13856	0.666472	0.838221	0.726184	0.209212	0.00199991	0.012534	0.000637278	0.00532887
PWY-841	Biosynthesis	Nucleoside and Nucleotide Biosynthesis	superpathway of purine nucleotides de novo biosynthesis I	6.28068	5.85616	6.49646	0.612169	0.771064	0.724672	0.210773	0.00250702	0.012534	0.00115007	0.00551906
PWY-7282	Biosynthesis	Cofactor, Prosthetic Group, Electron Carrier, and Vitamin Biosynthesis	4-amino-2-methyl-5-phosphomethylpyrimidine biosynthesis (yeast)	5.72742	5.33332	5.98439	0.655933	0.844713	0.724149	0.210773	0.00114717	0.012534	0.000963048	0.00545529
PWY-6168	Biosynthesis	Cofactor, Prosthetic Group, Electron Carrier, and Vitamin Biosynthesis	flavin biosynthesis III (fungi)	5.9922	5.54238	6.22431	0.641858	0.817029	0.723462	0.222656	0.00197428	0.012534	0.00128154	0.0057115
POLYISOPRENSYN-PWY	Biosynthesis	Cofactor, Prosthetic Group, Electron Carrier, and Vitamin Biosynthesis	polyisoprenoid biosynthesis (E. coli)	6.31622	5.83636	6.51918	0.62172	0.784033	0.723295	0.213281	0.00216947	0.012534	0.0012221	0.0056538
PENTOSE-P-PWY	Generation of Precursor Metabolite and Energy	Pentose Phosphate Pathways	pentose phosphate pathway	5.89877	5.57538	6.15567	0.591333	0.76504	0.718508	0.208431	0.00283403	0.0125347	0.00102964	0.00549283
PWY-6123	Biosynthesis	Nucleoside and Nucleotide Biosynthesis	inosine-5'-phosphate biosynthesis I	6.44717	5.95401	6.66615	0.637203	0.783859	0.716732	0.214844	0.00251068	0.012534	0.00123045	0.00570036
PWY-6125	Biosynthesis	Nucleoside and Nucleotide Biosynthesis	superpathway of guanosine nucleotides de novo biosynthesis II	6.1832	5.77278	6.39083	0.599634	0.773023	0.716049	0.217799	0.00266082	0.012534	0.00122786	0.00563299
PWY4FS-7	Biosynthesis	Fatty Acid and Lipid Biosynthesis	phosphatidylglycerol biosynthesis I (plastidic)	6.42054	6.04875	6.66237	0.586753	0.752558	0.715398	0.221094	0.00224055	0.012534	0.00115931	0.00560442
PWY-5420	Degradation/Utilization/Assimilation	Aromatic Compound Degradation	catechol degradation II (meta-cleavage pathway)	-3.76556	-2.62991	-4.79134	-2.36107	3.31018	-0.714704	0.142969	0.000317303	0.0298747	3.35798e-05	0.00650254
PWY-5838	Biosynthesis	Cofactor, Prosthetic Group, Electron Carrier, and Vitamin Biosynthesis	superpathway of menaquinol-8 biosynthesis I	5.35433	4.88102	5.62219	0.653223	0.850669	0.71357	0.219531	0.00183581	0.012534	0.00135989	0.00588826
SER-GLYSYN-PWY	Biosynthesis	Amino Acid Biosynthesis	superpathway of L-serine and glycine biosynthesis I	6.14048	5.66705	6.36271	0.666653	0.812474	0.713356	0.229688	0.00208332	0.012534	0.0011681	0.00560643
PWY0-162	Biosynthesis	Nucleoside and Nucleotide Biosynthesis	superpathway of pyrimidine ribonucleotides de novo biosynthesis	6.01452	5.63115	6.20901	0.574921	0.739319	0.713333	0.218579	0.00315983	0.0125708	0.00102834	0.00543961
THRESYN-PWY	Biosynthesis	Amino Acid Biosynthesis	superpathway of L-threonine biosynthesis	6.31929	5.86695	6.52773	0.614347	0.803457	0.712692	0.211553	0.00313304	0.0125572	0.00107627	0.00547064
PHOSLIPSYN-PWY	Biosynthesis	Fatty Acid and Lipid Biosynthesis	superpathway of phospholipid biosynthesis I (bacteria)	6.50179	6.12843	6.72627	0.58854	0.732901	0.712669	0.217969	0.00256461	0.012534	0.00126721	0.00570985
PWY-5896	Biosynthesis	Cofactor, Prosthetic Group, Electron Carrier, and Vitamin Biosynthesis	superpathway of menaquinol-10 biosynthesis	5.19537	4.78344	5.4811	0.703587	0.893451	0.711846	0.20765	0.00158887	0.012534	0.000728318	0.00534161
PWY-5484	Generation of Precursor Metabolite and Energy	Glycolysis	glycolysis II (from fructose 6-phosphate)	6.19592	5.82123	6.42565	0.59732	0.766663	0.711383	0.195941	0.00254016	0.012534	0.000659665	0.00532473
PEPTIDOGLYCANSYN-PWY	Biosynthesis	Cell Structure Biosynthesis	peptidoglycan biosynthesis I (meso-diaminopimelate containing)	6.48006	6.06124	6.71382	0.599807	0.7391	0.710132	0.204528	0.00275797	0.012534	0.000760479	0.00532532
PWY-5850	Biosynthesis	Cofactor, Prosthetic Group, Electron Carrier, and Vitamin Biosynthesis	superpathway of menaquinol-6 biosynthesis I	5.1955	4.78301	5.47797	0.684366	0.847001	0.709217	0.210156	0.00112943	0.012534	0.000740802	0.00534284
PWY-6122	Biosynthesis	Nucleoside and Nucleotide Biosynthesis	5-aminoimidazole ribonucleotide biosynthesis II	6.56195	6.10595	6.77091	0.626729	0.771504	0.708928	0.205469	0.00320944	0.0125813	0.00113106	0.00551354
PWY-5899	Biosynthesis	Cofactor, Prosthetic Group, Electron Carrier, and Vitamin Biosynthesis	superpathway of menaquinol-13 biosynthesis	5.32772	4.84999	5.5989	0.676739	0.836016	0.707794	0.214844	0.00171009	0.012534	0.00127366	0.00577313
GLUCONEO-PWY	Biosynthesis	Carbohydrate Biosynthesis	gluconeogenesis I	6.16693	5.68202	6.36582	0.624223	0.821368	0.705262	0.228125	0.00297883	0.0125377	0.00195759	0.00704356
PWY-5028	Degradation/Utilization/Assimilation	Amino Acid Degradation	L-histidine degradation II	-8.03084	-5.55407	-10.1268	-4.27439	5.37131	-0.704935	0.197656	0.00767426	0.126902	0.00151434	0.0480962
PWY-5103	Biosynthesis	Amino Acid Biosynthesis	L-isoleucine biosynthesis III	6.02636	5.69366	6.25651	0.613667	0.775862	0.704882	0.211553	0.00307804	0.0125634	0.000985339	0.00543294
PWY-5898	Biosynthesis	Cofactor, Prosthetic Group, Electron Carrier, and Vitamin Biosynthesis	superpathway of menaquinol-12 biosynthesis	5.32873	4.85082	5.59852	0.665248	0.84423	0.704166	0.225781	0.00171523	0.012534	0.00130384	0.0058155
OANTIGEN-PWY	Biosynthesis	Carbohydrate Biosynthesis	O-antigen building blocks biosynthesis (E. coli)	5.85816	5.37533	6.06785	0.63447	0.775752	0.703521	0.236534	0.00327633	0.0126601	0.00172425	0.00653564
PWY-6163	Biosynthesis	Aromatic Compound Biosynthesis	chorismate biosynthesis from 3-dehydroquinate	6.44898	5.95919	6.66166	0.634768	0.794464	0.703508	0.225605	0.00289245	0.0125341	0.00122007	0.00560978
PWY-7663	Biosynthesis	Fatty Acid and Lipid Biosynthesis	gondoate biosynthesis (anaerobic)	6.495	6.10576	6.69556	0.563138	0.718069	0.699875	0.217018	0.00285488	0.012534	0.00102767	0.00544779
GLYCOLYSIS	Generation of Precursor Metabolite and Energy	Glycolysis	glycolysis I (from glucose 6-phosphate)	6.30012	5.89741	6.52496	0.601372	0.784088	0.69945	0.202344	0.00262074	0.012534	0.000824831	0.00534392
PWY-7111	Generation of Precursor Metabolite and Energy	Fermentation	pyruvate fermentation to isobutanol (engineered)	5.99876	5.66933	6.26067	0.582974	0.761314	0.699291	0.213281	0.0044248	0.0147948	0.00110598	0.00555981
UDPNAGSYN-PWY	Biosynthesis	Carbohydrate Biosynthesis	UDP-N-acetyl-D-glucosamine biosynthesis I	5.99782	5.66329	6.22407	0.587912	0.738719	0.699161	0.217018	0.00331842	0.0126876	0.00107109	0.00548554
ARO-PWY	Biosynthesis	Aromatic Compound Biosynthesis	chorismate biosynthesis I	6.42366	5.9459	6.63245	0.606382	0.762058	0.696994	0.224044	0.00293122	0.0125355	0.00117799	0.00556899
COA-PWY-1	Biosynthesis	Cofactor, Prosthetic Group, Electron Carrier, and Vitamin Biosynthesis	coenzyme A biosynthesis II (mammalian)	6.33781	5.92216	6.57298	0.611741	0.735708	0.696986	0.198438	0.00228371	0.012534	0.000728312	0.00532886
VALSYN-PWY	Biosynthesis	Amino Acid Biosynthesis	L-valine biosynthesis	6.18031	5.82374	6.40433	0.59903	0.787376	0.696615	0.208594	0.00262411	0.012534	0.000879693	0.00537813
DAPLYSINESYN-PWY	Biosynthesis	Amino Acid Biosynthesis	L-lysine biosynthesis I	5.92284	5.50654	6.15174	0.591557	0.813254	0.695309	0.230469	0.00326488	0.012632	0.00177365	0.00662156
PWY-7221	Biosynthesis	Nucleoside and Nucleotide Biosynthesis	guanosine ribonucleotides de novo biosynthesis	6.47063	6.02385	6.68356	0.592749	0.75998	0.694066	0.211553	0.00289643	0.0125342	0.000901689	0.0053669
PWY-5897	Biosynthesis	Cofactor, Prosthetic Group, Electron Carrier, and Vitamin Biosynthesis	superpathway of menaquinol-11 biosynthesis	5.32596	4.85055	5.59505	0.66645	0.851074	0.694056	0.225605	0.00171192	0.012534	0.00131056	0.0058245
PWY-6628	Biosynthesis	Amino Acid Biosynthesis	superpathway of L-phenylalanine biosynthesis	6.27828	5.8625	6.50194	0.599763	0.767946	0.69366	0.220313	0.00321979	0.0125864	0.00121664	0.00559117
PWY-6630	Biosynthesis	Amino Acid Biosynthesis	superpathway of L-tyrosine biosynthesis	6.27083	5.86405	6.49999	0.588385	0.787841	0.693567	0.210938	0.00330087	0.0126564	0.0012358	0.00562363
ANAGLYCOLYSIS-PWY	Generation of Precursor Metabolite and Energy	Glycolysis	glycolysis III (from glucose)	6.30197	5.89521	6.52772	0.591136	0.767164	0.693477	0.208431	0.00277517	0.012534	0.000862958	0.00537064
PWY-2942	Biosynthesis	Amino Acid Biosynthesis	L-lysine biosynthesis III	6.4027	5.93257	6.64179	0.642366	0.802274	0.693173	0.222656	0.00274772	0.012534	0.00112554	0.00552352
PWY-6126	Biosynthesis	Nucleoside and Nucleotide Biosynthesis	superpathway of adenosine nucleotides de novo biosynthesis II	6.14302	5.73306	6.35068	0.578883	0.780951	0.692457	0.213895	0.00254201	0.012534	0.0012177	0.00558946
COMPLETE-ARO-PWY	Biosynthesis	Amino Acid Biosynthesis	superpathway of aromatic amino acid biosynthesis	6.44563	6.01739	6.67513	0.605247	0.760801	0.692105	0.210773	0.00301278	0.0125373	0.00107301	0.00547533
FERMENTATION-PWY	Generation of Precursor Metabolite and Energy	Fermentation	mixed acid fermentation	6.08933	5.66045	6.31224	0.586011	0.726901	0.690809	0.218579	0.00290071	0.012534	0.00125052	0.00564487
PWY-5347	Biosynthesis	Amino Acid Biosynthesis	superpathway of L-methionine biosynthesis (transsulfuration)	5.94405	5.49539	6.20244	0.650954	0.822196	0.690579	0.2	0.00215149	0.012534	0.000669464	0.00532761
PWY-7392	Biosynthesis	Secondary Metabolite Biosynthesis	taxadiene biosynthesis (engineered)	5.54994	5.20357	5.8334	0.592587	0.739624	0.689283	0.209375	0.00428497	0.0145261	0.00106439	0.00549672
PWY-7357	Biosynthesis	Cofactor, Prosthetic Group, Electron Carrier, and Vitamin Biosynthesis	thiamin formation from pyrithiamine and oxythiamine (yeast)	6.5409	6.1584	6.7141	0.581082	0.773518	0.689254	0.206089	0.0021579	0.012534	0.000849764	0.00537417
PWY-5845	Biosynthesis	Cofactor, Prosthetic Group, Electron Carrier, and Vitamin Biosynthesis	superpathway of menaquinol-9 biosynthesis	5.19716	4.77933	5.47938	0.706401	0.902749	0.688272	0.210156	0.00158723	0.012534	0.000741405	0.0053471
PPGPPMET-PWY	Biosynthesis	Metabolic Regulator Biosynthesis	ppGpp biosynthesis	6.16294	5.76646	6.42189	0.613824	0.837475	0.686653	0.227344	0.00251849	0.012534	0.00166459	0.00642903
PWY4FS-8	Biosynthesis	Fatty Acid and Lipid Biosynthesis	phosphatidylglycerol biosynthesis II (non-plastidic)	6.42081	6.05218	6.66124	0.585008	0.779813	0.686145	0.214063	0.00224324	0.012534	0.00115494	0.00559336
PWY-6386	Biosynthesis	Cell Structure Biosynthesis	UDP-N-acetylmuramoyl-pentapeptide biosynthesis II (lysine-containing)	6.47514	6.06247	6.71088	0.595193	0.742663	0.685011	0.208431	0.00307509	0.012539	0.00084482	0.0053493
PWY-1042	Generation of Precursor Metabolite and Energy	Glycolysis	glycolysis IV (plant cytosol)	6.62155	6.14667	6.82074	0.628485	0.794628	0.683349	0.228728	0.004176	0.0143982	0.00165791	0.00637992
PWY-6147	Biosynthesis	Cofactor, Prosthetic Group, Electron Carrier, and Vitamin Biosynthesis	6-hydroxymethyl-dihydropterin diphosphate biosynthesis I	6.54249	6.05592	6.72725	0.616048	0.782704	0.681738	0.21936	0.00323742	0.0125902	0.00123698	0.00569331
PWY-724	Biosynthesis	Amino Acid Biosynthesis	superpathway of L-lysine, L-threonine and L-methionine biosynthesis II	6.02755	5.57648	6.23538	0.587035	0.83009	0.677894	0.235156	0.00430366	0.0146063	0.00255615	0.00838767
CALVIN-PWY	Degradation/Utilization/Assimilation	C1 Compound Utilization and Assimilation	Calvin-Benson-Bassham cycle	6.56993	6.08697	6.74957	0.602927	0.792442	0.676454	0.228125	0.00474094	0.0153098	0.00219342	0.00753784
PWY-6277	Biosynthesis	Nucleoside and Nucleotide Biosynthesis	superpathway of 5-aminoimidazole ribonucleotide biosynthesis	6.56395	6.10664	6.76922	0.616419	0.779827	0.676225	0.225605	0.00320079	0.0125687	0.00113022	0.00552576
BRANCHED-CHAIN-AA-SYN-PWY	Biosynthesis	Amino Acid Biosynthesis	superpathway of branched amino acid biosynthesis	6.03818	5.70619	6.2707	0.567149	0.791429	0.67426	0.209375	0.0031314	0.0125793	0.0010034	0.00545964
PWY-7228	Biosynthesis	Nucleoside and Nucleotide Biosynthesis	superpathway of guanosine nucleotides de novo biosynthesis I	6.14764	5.75253	6.35765	0.57127	0.799358	0.673553	0.223263	0.00296884	0.0125359	0.00136983	0.00580952
PWY-5989	Biosynthesis	Fatty Acid and Lipid Biosynthesis	stearate biosynthesis II (bacteria and plants)	5.84319	5.47851	6.1368	0.540764	0.766211	0.67121	0.218579	0.00298303	0.0125835	0.00191367	0.00699585
PWY-6467	Biosynthesis	Cell Structure Biosynthesis	Kdo transfer to lipid IVA III (Chlamydia)	5.72693	5.32895	6.01155	0.652433	0.885266	0.670371	0.238095	0.00295779	0.012546	0.0029242	0.00929861
PWY-6387	Biosynthesis	Cell Structure Biosynthesis	UDP-N-acetylmuramoyl-pentapeptide biosynthesis I (meso-diaminopimelate containing)	6.50398	6.08788	6.73726	0.59648	0.736259	0.669771	0.196875	0.00277866	0.012534	0.000748706	0.00533119
PWY-6470	Biosynthesis	Cell Structure Biosynthesis	peptidoglycan biosynthesis V (&beta;-lactam resistance)	5.76733	5.43219	6.06087	0.604438	0.856455	0.666721	0.225781	0.00524168	0.016339	0.00108319	0.00556625
PWY-5384	Degradation/Utilization/Assimilation	Carbohydrate Degradation	sucrose degradation IV (sucrose phosphorylase)	6.21664	5.75914	6.41667	0.606112	0.812228	0.664626	0.230469	0.00353193	0.0130186	0.00142706	0.00602341
PWY-7560	Biosynthesis	Secondary Metabolite Biosynthesis	methylerythritol phosphate pathway II	6.10922	5.66173	6.33199	0.656571	0.906245	0.664263	0.249805	0.00426011	0.0145771	0.00349869	0.010593
NAGLIPASYN-PWY	Biosynthesis	Cell Structure Biosynthesis	lipid IVA biosynthesis	5.8199	5.46182	6.09667	0.63735	0.891019	0.663914	0.238095	0.00285922	0.0125346	0.00276448	0.00890534
PWY-7208	Biosynthesis	Nucleoside and Nucleotide Biosynthesis	superpathway of pyrimidine nucleobases salvage	5.92383	5.53742	6.13413	0.576978	0.818945	0.662385	0.222482	0.00355888	0.0130633	0.00169982	0.00641688
PWY0-1319	Biosynthesis	Fatty Acid and Lipid Biosynthesis	CDP-diacylglycerol biosynthesis II	6.6628	6.29608	6.86085	0.559798	0.764495	0.660953	0.234973	0.00378093	0.0135149	0.00179993	0.00666908
PWY-5973	Biosynthesis	Fatty Acid and Lipid Biosynthesis	cis-vaccenate biosynthesis	6.33564	5.97495	6.53007	0.523981	0.712083	0.660007	0.232631	0.00704547	0.0206785	0.00236088	0.00792193
PWY-5121	Biosynthesis	Secondary Metabolite Biosynthesis	superpathway of geranylgeranyl diphosphate biosynthesis II (via MEP)	6.11751	5.63753	6.33237	0.629708	0.853681	0.659575	0.233594	0.00445981	0.0148686	0.00281442	0.00900102
PWY-1269	Biosynthesis	Carbohydrate Biosynthesis	CMP-3-deoxy-D-manno-octulosonate biosynthesis I	5.74919	5.35006	6.02443	0.63784	0.906987	0.658732	0.234973	0.00313733	0.0125921	0.0031336	0.00973582
PWY-6897	Biosynthesis	Cofactor, Prosthetic Group, Electron Carrier, and Vitamin Biosynthesis	thiamin salvage II	6.24354	5.86472	6.42182	0.580809	0.830015	0.65774	0.225781	0.00251165	0.012534	0.00136082	0.00583114
DTDPRHAMSYN-PWY	Biosynthesis	Carbohydrate Biosynthesis	dTDP-L-rhamnose biosynthesis I	5.80183	5.34479	6.03746	0.650721	0.902942	0.655151	0.258392	0.00597272	0.0180371	0.00546947	0.0152556
PWY-5265	Biosynthesis	Cell Structure Biosynthesis	peptidoglycan biosynthesis II (staphylococci)	4.80007	4.40087	5.19826	0.759012	1.02726	0.654897	0.24434	0.0056492	0.017285	0.00394377	0.0116927
RIBOSYN2-PWY	Biosynthesis	Cofactor, Prosthetic Group, Electron Carrier, and Vitamin Biosynthesis	flavin biosynthesis I (bacteria and plants)	6.05669	5.62061	6.27964	0.602889	0.840653	0.65391	0.226386	0.00269372	0.012534	0.00175574	0.00658027
PWY-5097	Biosynthesis	Amino Acid Biosynthesis	L-lysine biosynthesis VI	6.04178	5.56447	6.26524	0.592373	0.852913	0.653741	0.248438	0.00494754	0.0156703	0.00403357	0.0118419
PWY0-1261	Degradation/Utilization/Assimilation	Secondary Metabolite Degradation	anhydromuropeptides recycling	5.20037	4.95987	5.51168	0.64664	0.933038	0.651945	0.227344	0.000970325	0.012534	0.00131661	0.00586791
NONOXIPENT-PWY	Generation of Precursor Metabolite and Energy	Pentose Phosphate Pathways	pentose phosphate pathway (non-oxidative branch)	6.5623	6.12049	6.74869	0.596853	0.784506	0.650836	0.232813	0.00508624	0.0159408	0.0020651	0.00726066
PWY-5840	Biosynthesis	Cofactor, Prosthetic Group, Electron Carrier, and Vitamin Biosynthesis	superpathway of menaquinol-7 biosynthesis	5.27567	4.82371	5.52056	0.635277	0.850732	0.65048	0.234973	0.00313546	0.0125854	0.00222865	0.00762942
PWY0-1479	Macromolecule Modification	Nucleic Acid Processing	tRNA processing	5.12979	4.95858	5.50437	0.622694	0.902015	0.645917	0.235938	0.00203692	0.012534	0.00254153	0.00835546
NONMEVIPP-PWY	Biosynthesis	Secondary Metabolite Biosynthesis	methylerythritol phosphate pathway I	6.11138	5.66373	6.33204	0.636423	0.894273	0.645779	0.242779	0.00425881	0.014578	0.00352684	0.0106512
PWY-5667	Biosynthesis	Fatty Acid and Lipid Biosynthesis	CDP-diacylglycerol biosynthesis I	6.65964	6.29459	6.8599	0.547014	0.758357	0.643372	0.224219	0.00377195	0.0135281	0.00178439	0.00662269
PWY-5030	Degradation/Utilization/Assimilation	Amino Acid Degradation	L-histidine degradation III	4.64233	4.36413	5.05552	0.754359	1.04917	0.635937	0.228125	0.00422601	0.014532	0.00215202	0.00759077
PWY0-781	Superpathways	aspartate superpathway	aspartate superpathway	5.67002	5.28228	5.84987	0.543472	0.789974	0.63418	0.251366	0.00687881	0.0203013	0.00375055	0.0111639
RUMP-PWY	Degradation/Utilization/Assimilation	C1 Compound Utilization and Assimilation	formaldehyde oxidation I	2.17781	1.64126	2.62122	0.956092	1.40391	0.631548	0.266406	0.00438793	0.0148391	0.00538616	0.0150548
HEME-BIOSYNTHESIS-II	Biosynthesis	Cofactor, Prosthetic Group, Electron Carrier, and Vitamin Biosynthesis	heme biosynthesis I (aerobic)	5.02417	4.62973	5.27807	0.584721	0.852479	0.625276	0.228906	0.00476827	0.0153824	0.00161785	0.00635803
HISDEG-PWY	Degradation/Utilization/Assimilation	Amino Acid Degradation	L-histidine degradation I	4.49065	4.20159	4.88651	0.714132	1.0471	0.623578	0.23125	0.00464976	0.015245	0.00256743	0.00849338
SULFATE-CYS-PWY	Degradation/Utilization/Assimilation	Inorganic Nutrient Metabolism	superpathway of sulfate assimilation and cysteine biosynthesis	5.15061	4.86073	5.54437	0.624093	0.873622	0.617872	0.259953	0.00454904	0.0150261	0.00491208	0.0138998
PWY-6823	Biosynthesis	Cofactor, Prosthetic Group, Electron Carrier, and Vitamin Biosynthesis	molybdenum cofactor biosynthesis	5.10724	4.69281	5.32422	0.568256	0.904495	0.613945	0.265418	0.00492483	0.0156759	0.00494729	0.0139765
PWY-2941	Biosynthesis	Amino Acid Biosynthesis	L-lysine biosynthesis II	5.22982	5.06039	5.56996	0.559701	0.8561	0.613517	0.241218	0.0125358	0.0337122	0.0025126	0.00833512
PWY-1861	Degradation/Utilization/Assimilation	C1 Compound Utilization and Assimilation	formaldehyde assimilation II (RuMP Cycle)	2.59865	2.09869	3.02469	0.938006	1.41468	0.612162	0.255269	0.00487609	0.0158005	0.00556439	0.0154791
PWY-5918	Biosynthesis	Cofactor, Prosthetic Group, Electron Carrier, and Vitamin Biosynthesis	superpathay of heme biosynthesis from glutamate	5.24133	4.80427	5.49321	0.577384	0.877663	0.608505	0.25605	0.00566443	0.0172579	0.00382143	0.0113322
PWY-5686	Biosynthesis	Nucleoside and Nucleotide Biosynthesis	UMP biosynthesis	6.34217	5.92943	6.52262	0.547079	0.768549	0.607136	0.239844	0.0104139	0.0287565	0.00361383	0.010828
PANTOSYN-PWY	Biosynthesis	Cofactor, Prosthetic Group, Electron Carrier, and Vitamin Biosynthesis	pantothenate and coenzyme A biosynthesis I	5.72033	5.29585	5.8606	0.569389	0.893367	0.607126	0.263281	0.00854502	0.0242541	0.00662939	0.0180153
PWY0-1241	Biosynthesis	Carbohydrate Biosynthesis	ADP-L-glycero-&beta;-D-manno-heptose biosynthesis	5.02967	4.70159	5.26995	0.590862	0.915446	0.60221	0.240437	0.00365085	0.0133125	0.00336975	0.0103218
PWY-5189	Biosynthesis	Cofactor, Prosthetic Group, Electron Carrier, and Vitamin Biosynthesis	tetrapyrrole biosynthesis II (from glycine)	5.23274	4.87769	5.6331	0.562442	0.911685	0.582655	0.251563	0.00727235	0.0212527	0.00599236	0.0164612
PWY-5345	Biosynthesis	Amino Acid Biosynthesis	superpathway of L-methionine biosynthesis (by sulfhydrylation)	5.25433	4.97606	5.61541	0.606523	0.901156	0.580676	0.25605	0.00473554	0.0153042	0.00519927	0.0145798
P4-PWY	Biosynthesis	Amino Acid Biosynthesis	superpathway of L-lysine, L-threonine and L-methionine biosynthesis I	5.65604	5.28219	5.84	0.512518	0.821009	0.580327	0.249024	0.0100561	0.0279059	0.00616258	0.0169155
GLUCOSE1PMETAB-PWY	Degradation/Utilization/Assimilation	Carbohydrate Degradation	glucose and glucose-1-phosphate degradation	6.14763	5.77667	6.29382	0.509092	0.7795	0.579867	0.24375	0.0141062	0.0374169	0.00395855	0.0116461
PYRIDNUCSAL-PWY	Biosynthesis	Cofactor, Prosthetic Group, Electron Carrier, and Vitamin Biosynthesis	NAD salvage pathway I	5.26083	4.83542	5.39435	0.527361	0.840404	0.566965	0.267188	0.0125469	0.0337098	0.00781083	0.0208905
PWY-7323	Biosynthesis	Carbohydrate Biosynthesis	superpathway of GDP-mannose-derived O-antigen building blocks biosynthesis	5.38832	5.07575	5.653	0.57166	0.971186	0.566241	0.232031	0.00799896	0.0229847	0.00292971	0.00928943
PWY-5188	Biosynthesis	Cofactor, Prosthetic Group, Electron Carrier, and Vitamin Biosynthesis	tetrapyrrole biosynthesis I (from glutamate)	5.34155	4.98647	5.73155	0.532029	0.890774	0.56495	0.2625	0.00742894	0.0215975	0.00618783	0.0169385
COLANSYN-PWY	Biosynthesis	Carbohydrate Biosynthesis	colanic acid building blocks biosynthesis	5.59273	5.26787	5.84266	0.588213	1.00252	0.564186	0.255469	0.0079373	0.0228388	0.0046162	0.0132322
PWY-6859	Generation of Precursor Metabolite and Energy	NA	all-trans-farnesol biosynthesis	5.01111	4.66942	5.35187	0.536203	0.919254	0.544077	0.246875	0.0200513	0.0516853	0.00381227	0.0113468
PWY0-1297	Degradation/Utilization/Assimilation	Nucleoside and Nucleotide Degradation	superpathway of purine deoxyribonucleosides degradation	5.30494	5.01406	5.51632	0.498951	0.815459	0.53671	0.24356	0.0171007	0.0446879	0.00321815	0.00991778
ARGSYN-PWY	Biosynthesis	Amino Acid Biosynthesis	L-arginine biosynthesis I (via L-ornithine)	5.00456	4.64442	5.18292	0.438054	0.814948	0.530586	0.285938	0.0213134	0.0546986	0.0130906	0.0334007
SO4ASSIM-PWY	Degradation/Utilization/Assimilation	Inorganic Nutrient Metabolism	sulfate reduction I (assimilatory)	4.64671	4.29986	4.9199	0.550166	0.966977	0.521607	0.285938	0.0108374	0.0297566	0.0156404	0.0391989
PANTO-PWY	Biosynthesis	Cofactor, Prosthetic Group, Electron Carrier, and Vitamin Biosynthesis	phosphopantothenate biosynthesis I	5.36665	4.96953	5.52938	0.545762	0.954669	0.520132	0.29375	0.0166542	0.043646	0.0160438	0.0401593
PWY-7345	Degradation/Utilization/Assimilation	Carbohydrate Degradation	superpathway of anaerobic sucrose degradation	5.92915	5.53263	6.05307	0.467692	0.770744	0.513454	0.270101	0.0245683	0.0622252	0.00957892	0.0251596
PYRIDNUCSYN-PWY	Biosynthesis	Cofactor, Prosthetic Group, Electron Carrier, and Vitamin Biosynthesis	NAD biosynthesis I (from aspartate)	5.06219	4.79842	5.25938	0.497497	0.961168	0.501335	0.275566	0.018141	0.0471053	0.0127457	0.0326371
LACTOSECAT-PWY	Degradation/Utilization/Assimilation	Carbohydrate Degradation	lactose and galactose degradation I	4.3048	3.95436	4.62728	0.578911	1.13025	0.493559	0.277344	0.0359141	0.0871693	0.00966712	0.025348
P42-PWY	Degradation/Utilization/Assimilation	C1 Compound Utilization and Assimilation	incomplete reductive TCA cycle	6.08035	5.72059	6.29908	0.567175	1.05838	0.492324	0.26854	0.0127666	0.0342537	0.00948761	0.024949
PWY-7400	Biosynthesis	Amino Acid Biosynthesis	L-arginine biosynthesis IV (archaebacteria)	4.85792	4.5301	5.05337	0.41166	0.831715	0.488015	0.283372	0.0238542	0.060574	0.0175354	0.0434516
PWY-6562	Biosynthesis	Amine and Polyamine Biosynthesis	norspermidine biosynthesis	1.21517	0.575379	1.81056	1.03086	1.9473	0.481361	0.289844	0.0114771	0.0312643	0.0161932	0.0405665
PWY-6901	Degradation/Utilization/Assimilation	Carbohydrate Degradation	superpathway of glucose and xylose degradation	5.03597	4.75061	5.21522	0.482334	0.868438	0.477329	0.293521	0.0396521	0.0946807	0.0172804	0.0429308
PWY-6703	Biosynthesis	Secondary Metabolite Biosynthesis	preQ0 biosynthesis	5.54107	5.30583	5.7327	0.435337	0.851419	0.465005	0.296875	0.0335195	0.0823336	0.014318	0.0362396
PWY-6961	Degradation/Utilization/Assimilation	Carboxylate Degradation	L-ascorbate degradation II (bacterial, aerobic)	1.35565	0.925235	1.74104	0.766695	1.54711	0.463489	0.252927	0.00754449	0.0219224	0.00534852	0.01501
PWY-5180	Degradation/Utilization/Assimilation	Aromatic Compound Degradation	toluene degradation I (aerobic) (via o-cresol)	-2.26905	-1.69382	-2.79207	-1.64981	3.04799	-0.443579	0.215625	0.00150647	0.0657478	0.0009965	0.0444863
PWY-5100	Generation of Precursor Metabolite and Energy	Fermentation	pyruvate fermentation to acetate and lactate II	5.47398	5.12186	5.69741	0.489427	0.903778	0.442163	0.289844	0.0372145	0.0898782	0.0159064	0.0398067
PWY-7237	Degradation/Utilization/Assimilation	Secondary Metabolite Degradation	myo-, chiro- and scillo-inositol degradation	4.10372	3.71652	4.48161	0.522249	1.17386	0.437995	0.279469	0.0336485	0.0827125	0.0110702	0.0286875
PWY-5913	Generation of Precursor Metabolite and Energy	TCA cycle	TCA cycle VI (obligate autotrophs)	4.81828	4.53792	4.95335	0.42449	0.909789	0.425655	0.296875	0.0438345	0.103369	0.0174759	0.0433467
